# Supplementary material for: Clinical, microbiological, and genomic characteristics of clade-III Candida auris colonization and infection in southern California, 2019–2022
Source: Infect Control Hosp Epidemiol. 2022 Sep 2;44(7):1093–101. doi: 10.1017/ice.2022.204 (PMC10369217; doi:10.1017/ice.2022.204)
Supplement: Supplementary file 1 [file S0899823X22002045sup001.xlsx]

## Sheet: WGS data (Resistance genes)
Patient ID	Isolate#	erg11					Azoles	fks1		Echinocandins			Polyenes
		Pairwise Identity	Protein Sequence Variants	Average Coverage erg11	Average Coverage Whole Genome	Ratio of Average Coverage erg11/whole genome	Fluconazole (≥32)	Pairwise Identity	Protein Sequence Variants	Anidulafungin (≥4)	Caspofungin (≥2)	Micafungin (≥4)	Amphotericin B (≥2)
1	UCLA_145	0.996	p.V125A, p.F126L	36.7	53.3	0.688555	>64	0.999	p.I1572L	0.5	0.5	0.25	2
1	UCLA_154	0.996	p.V125A, p.F126L	41.1	41.2	0.997573	>64	0.999	p.I1572L	1	0.5	0.12	1
3	UCLA_439	0.996	p.V125A, p.F126L	20.7	30.8	0.672078	>64	0.999	p.I1572L	0.25	0.5	0.25	1
4	UCLA_455	0.996	p.V125A, p.F126L	32.8	29.8	1.10067	>64	0.999	p.I1572L	0.12	0.5	0.12	1
5	UCLA_466	0.996	p.V125A, p.F126L	16.5	17.1	0.964912	>64	0.998	p.I1095L, p.I1572L	1	0.5	0.25	1
	UCLA_486	0.996	p.V125A, p.F126L	33.9	41.6	0.814904	>64	0.999	p.I1572L	0.12	0.12	0.12	2	run repeated under UCLA_814
6	UCLA_595	0.996	p.V125A, p.F126L	32.2	29	1.11034	>64	0.999	p.I1572L	≤0.03	0.12	0.12	1
10	UCLA_533	0.996	p.V125A, p.F126L	39.5	36.4	1.08516	64	0.999	p.I1572L	0.25	0.12	0.12	2
11	UCLA_532	0.996	p.V125A, p.F126L	38.3	37.2	1.02957	>64	0.999	p.I1572L	≤0.03	≤0.03	≤0.03	2
11	UCLA_634	0.996	p.V125A, p.F126L	10.8	21.4	0.504673	>64	0.999	p.I1572L	0.5	0.5	0.5	1
13	UCLA_538	0.996	p.V125A, p.F126L	39.9	36.8	1.08424	>64	0.999	p.I1572L	0.12	0.12	0.25	1
15	UCLA_553	0.996	p.V125A, p.F126L	24.9	24.7	1.0081	>64	0.999	p.I1572L	0.5	0.5	0.5	1
15	UCLA_645	0.996	p.V125A, p.F126L	11.5	20.6	0.558252	>64	0.999	p.I1572L	0.06	0.06	0.12	1
	UCLA_599	0.996	p.V125A, p.F126L	16.4	20.2	0.811881	>64	0.999	p.I1572L	0.5	0.5	0.5	1
16	UCLA_584	0.996	p.V125A, p.F126L	26.5	20	1.325	>64	0.999	p.I1572L	0.12	0.12	0.12	0.5
19	UCLA_597	0.996	p.V125A, p.F126L	30	28.2	1.06383	>64	0.999	p.I1572L	0.25	0.25	0.25	1
19	UCLA_608	0.996	p.V125A, p.F126L	29.1	30.8	0.944805	>64	0.999	p.I1572L	0.12	0.12	0.12	1
20	UCLA_714	0.996	p.V125A, p.F126L	31.6	27.1	1.16605	>64	0.999	p.I1572L	0.5	0.5	0.12	1
26	UCLA_668	0.996	p.V125A, p.F126L	29.3	32	0.915625	>64	0.999	p.I1572L	0.06	0.12	0.12	1
26	UCLA_680	0.996	p.V125A, p.F126L	41	43.8	0.936073	>64	0.999	p.I1572L	0.06	0.12	0.06	1
27	UCLA_686	0.996	p.V125A, p.F126L	17	28	0.607143	64	0.999	p.I1572L	0.06	0.12	0.12	1
27	UCLA_695	0.996	p.V125A, p.F126L	18	25.7	0.700389	>64	0.999	p.I1572L	0.12	0.12	0.12	1
28	UCLA_688	0.996	p.V125A, p.F126L	29.2	29.4	0.993197	>64	0.999	p.I1572L	0.12	0.12	0.12	1
30	UCLA_698	0.996	p.V125A, p.F126L	19.6	34.8	0.563218	>64	0.999	p.I1572L	0.06	0.12	0.12	1
31	UCLA_715	0.996	p.V125A, p.F126L	23.3	27.8	0.838129	>64	0.999	p.I1572L	0.06	0.12	0.12	2
32	UCLA_735	0.996	p.V125A, p.F126L	25.6	32.8	0.780488	>64	0.999	p.I1572L	0.06	0.12	0.12	2
34	UCLA_740	0.996	p.V125A, p.F126L	38.7	32	1.20938	>64	0.999	p.I1572L	1	0.25	0.25	2
36	UCLA_760	0.996	p.V125A, p.F126L	15.2	16.3	0.932515	>64	0.999	p.I1572L	0.06	0.25	0.12	1
38	UCLA_763	0.996	p.V125A, p.F126L	28.1	26	1.08077	64	0.999	p.I1572L	0.06	0.12	0.12	2
39	UCLA_764	0.996	p.V125A, p.F126L	24.1	26.2	0.919847	>64	0.999	p.I1572L	0.06	0.12	0.06	1
41	UCLA_849	0.996	p.V125A, p.F126L	34.7	34.3	1.01166	>64	0.999	p.I1572L	0.12	0.25	0.12	2
	UCLA_882	0.996	p.V125A, p.F126L	33.2	43.3	0.766744	>64	0.999	p.I1572L	≤0.03	0.06	0.06	2
43	UCLA_884	0.996	p.V125A, p.F126L	21.8	25.6	0.851562	>64	0.999	p.I1572L	0.06	0.12	0.06	2
44	UCLA_891	0.996	p.V125A, p.F126L	44.6	23.4	1.90598	>64	0.999	p.I1572L	≤0.03	0.06	0.06	2
45	UCLA_892	0.996	p.V125A, p.F126L	15.4	21.4	0.719626	>64	0.999	p.I1572L	0.06	0.12	0.06	2
